# Supplementary material for: Psychological Therapies Used for the Reduction of Habitual Cigarette Smoking Cigarette Consumption: A Systematic Review
Source: Int J Environ Res Public Health. 2024 Jun 9;21(6):753. doi: 10.3390/ijerph21060753 (PMC11203857; doi:10.3390/ijerph21060753)
Supplement: Supplementary file 1 [file ijerph-21-00753-s001.zip]

Archive with 1 entries (1 files):
- ijerph-2868583-supplementary.pdf
